# Supplementary material for: Refining circumstances of mortality categories (COMCAT): a verbal autopsy model connecting circumstances of deaths with outcomes for public health decision-making
Source: Glob Health Action. 2022 Apr 4;14(Suppl):2000091. doi: 10.1080/16549716.2021.2000091 (PMC8986216; doi:10.1080/16549716.2021.2000091)
Supplement: Supplemental Material [file ZGHA_A_2000091_SM0233.zip]

Archive with 5 entries (5 files):
- z SM 1_CSMF and COMCAT R1.docx
- z SM 2_Pathways R1.pptx
- z SM 3_COM inputs assessment R1.docx
- z SM 4_COMCAT methods note R1.docx
- z SM 5_COMCAT visualisations R1.pptx
